# Supplementary material for: Optimal selection of suitable templates in protein interface prediction
Source: Bioinformatics. 2023 Aug 21;39(9):btad510. doi: 10.1093/bioinformatics/btad510 (PMC10491951; doi:10.1093/bioinformatics/btad510)
Supplement: btad510_Supplementary_Data [file btad510_supplementary_data.zip]

Archive with 2 entries (2 files):
- Supplemental Figures-6-22-2023.docx
- Supplemental Tables 6-22-2023.xlsx
