# Supplementary material for: Optimal selection of suitable templates in protein interface prediction
Source: Bioinformatics. 2023 Aug 21;39(9):btad510. doi: 10.1093/bioinformatics/btad510 (PMC10491951; doi:10.1093/bioinformatics/btad510)
Supplement: btad510_Supplementary_Data [file btad510_supplementary_data.zip › Supplemental Tables 6-22-2023.xlsx]

## Sheet: Supplemental Table 1
Gene	PDB	Receptor	Ligand	Trivial
BSG	3QR2	A	B	no
BTLA	2AW2	A	B	no
CADM1	4H5S	B	A	yes
CADM3	1Z9M	A	B	yes
CD2	1QA9	A	B	no
CD226	6O3O	B	D	no
CD244	2PTT	B	A	no
CD274	3BIK	A	B	yes
CD33	5IHB	A	D	no
CD47	2JJS	C	A	no
CD48	2PTT	A	B	no
CD58	1QA9	B	A	no
CD79B	3KG5	A	B	no
CD80	1I8L	A	C	no
CD86	1I85	B	D	no
CD8A	2HP4	A	B	no
CD96	6ARQ	A	D	no
CEACAM1	4QXW	A	B	yes
CEACAM3	6AW0	A	B	yes
CEACAM5	2QSQ	A	B	yes
CEACAM6	4YIQ	B	A	yes
CEACAM7	4Y89	A	C	yes
CEACAM8	4YIQ	A	B	yes
CRTAM	3RBG	A	C	yes
CTLA4	1I85	D	B	no
CXADR	1F5W	A	B	no
ICAM1	1MQ8	A	B	yes
ICAM3	1T0P	B	A	yes
ICAM5	3BN3	B	A	no
ICOS	6X4G	A	C	no
ICOSLG	6X4G	C	A	no
IGLON5	6DLE	A	B	yes
LINGO1	2ID5	B	A	no
MPZL1	6IGO	A	C	no
NCR3	3PV6	B	A	no
NCR3LG1	3PV6	A	B	no
NEGR1	6DLD	B	A	yes
NTM	6DLF	A	B	yes
OBSL1	3KNB	B	A	no
OPCML	5UV6	A	B	yes
PDCD1	3BIK	B	A	no
PDCD1LG2	6UMT	B	A	yes
PVR	3UDW	C	A	yes
PVRL1	3ALP	A	B	yes
PVRL2	4DFH	A	B	yes
PVRL4	4FRW	B	A	no
ROBO1	2V9T	A	B	no
SIRPA	2JJS	A	C	no
SLAMF5	2PKD	A	B	yes
SLAMF6	2IF7	A	B	yes
TIGIT	3UDW	A	C	no

## Sheet: Supplemental Table 2
UniProt	Length	Interface	Best Complex	F-score	True Positives	False Positives	False Negatives	Confidence	Trivial	Template Reliability	Template Inconsistency
A6NFU0	14	66,72,73,75,76,77,82,83,128,129,130,132,74,78	complex.1588.pdb	1	14	0	0	HighConfidence	No	0.635	0.17
A8MXK1	19	64,66,68,75,77,80,119,121,123,126,127,128,129,130,131,133,70,117,125	complex.1303.pdb	0.973	18	0	1	HighConfidence	No	0.64	0.139
O14931	13	48,50,51,52,67,80,82,85,86,111,113,114,53	complex.880.pdb	0.963	13	1	0	HighConfidence	Yes	NA	NA
O15146	15	55,58,60,67,71,102,103,104,105,106,107,108,70,56,69	complex.496.pdb	0.966	14	0	1	LowConfidence	No	0.488	0.2
O60500	14	68,69,70,73,76,78,79,61,63,72,74,80,115,71	complex.1699.pdb	0.966	14	1	0	MediumConfidence	No	0.627	0.188
O95971	9	78,118,119,120,121,71,115,117,122	complex.1522.pdb	0.947	9	1	0	HighConfidence	No	0.676	0.159
O95976	21	64,66,68,75,76,77,80,81,117,121,123,125,126,131,132,133,70,124,128,74,119	complex.913.pdb	1	21	0	0	MediumConfidence	No	0.527	0.181
O95998	16	97,99,101,104,105,106,108,109,153,154,155,156,157,158,160,95	complex.62.pdb	1	16	0	0	HighConfidence	No	0.684	0.145
P01730	18	50,52,54,57,58,59,60,65,70,73,110,112,113,115,71,72,68,66	complex.7.pdb	0.941	16	0	2	HighConfidence	No	0.703	0.137
P01732	19	57,59,63,64,65,66,67,68,69,112,114,121,122,123,125,127,128,124,118	complex.94.pdb	0.974	19	1	0	HighConfidence	Yes	NA	NA
P04216	16	46,49,62,67,69,107,109,110,115,47,60,66,68,108,114,111	complex.1758.pdb	0.941	16	2	0	MediumConfidence	No	0.631	0.186
P06729	14	55,65,67,72,75,110,112,113,114,115,116,119,58,56	complex.257.pdb	0.966	14	1	0	HighConfidence	Yes	NA	NA
P07766	10	107,108,110,111,32,33,52,109,95,106	complex.592.pdb	1	10	0	0	LowConfidence	No	0.46	0.207
P09326	16	54,55,62,63,64,65,68,70,77,78,110,118,59,75,116,112	complex.523.pdb	1	16	0	0	HighConfidence	Yes	NA	NA
P09564	17	58,60,66,67,68,71,79,80,81,82,115,117,119,121,123,55,65	complex.1312.pdb	1	17	0	0	HighConfidence	No	0.711	0.125
P11912	19	60,62,63,81,84,87,109,111,112,61,64,80,82,83,85,86,65,67,115	complex.1665.pdb	0.95	19	2	0	HighConfidence	Yes	NA	NA
P15260	18	58,60,78,103,105,109,55,56,75,79,106,107,108,73,110,113,81,80	complex.1601.pdb	0.923	18	3	0	LowConfidence	No	0.522	0.193
P15391	23	60,62,64,65,59,61,63,73,75,80,100,101,102,104,77,98,99,76,54,79,55,97,78	complex.926.pdb	0.978	22	0	1	MediumConfidence	No	0.627	0.191
P16284	16	52,53,54,56,58,91,95,97,98,40,42,93,43,89,51,94	complex.816.pdb	0.941	16	2	0	MediumConfidence	No	0.54	0.212
P18627	16	60,62,100,103,104,105,111,152,154,58,106,107,109,61,112,153	complex.752.pdb	0.941	16	2	0	HighConfidence	No	0.664	0.148
P19256	13	61,62,65,67,70,72,74,75,78,76,71,73,79	complex.1969.pdb	1	13	0	0	HighConfidence	Yes	NA	NA
P19320	16	56,57,58,60,64,65,66,96,98,100,101,103,105,59,67,71	complex.228.pdb	0.938	15	1	1	MediumConfidence	No	0.539	0.194
P29460	14	57,59,91,93,94,95,56,66,68,71,92,67,64,61	complex.1905.pdb	0.963	13	0	1	LowConfidence	No	0.472	0.198
P36888	20	102,104,106,111,142,144,146,148,149,150,151,153,103,109,113,100,147,73,74,72	complex.98.pdb	0.95	19	1	1	LowConfidence	No	0.481	0.209
P40200	15	52,54,55,57,67,70,71,72,75,78,119,121,123,74,65	complex.56.pdb	0.968	15	1	0	HighConfidence	Yes	NA	NA
P40259	15	47,51,121,134,136,52,119,38,39,40,41,42,43,132,137	complex.697.pdb	0.933	14	1	1	HighConfidence	Yes	NA	NA
P41217	18	60,61,63,74,77,79,82,85,87,122,124,125,126,127,128,129,130,81	complex.181.pdb	1	18	0	0	HighConfidence	No	0.698	0.141
P48357	19	152,175,176,178,181,212,219,220,221,223,225,226,218,222,224,125,148,214,177	complex.424.pdb	0.923	18	2	1	LowConfidence	No	0.439	0.2
P55082	18	82,84,86,90,91,92,96,98,125,127,131,94,97,128,45,49,89,47	complex.819.pdb	0.944	17	1	1	MediumConfidence	No	0.527	0.195
Q01151	14	48,50,58,106,108,110,113,114,116,117,118,119,115,60	complex.198.pdb	1	14	0	0	HighConfidence	No	0.596	0.144
Q01638	14	45,47,49,54,55,56,88,90,92,93,94,95,97,91	complex.993.pdb	0.963	13	0	1	HighConfidence	No	0.565	0.168
Q08722	13	53,55,57,115,117,119,120,121,122,124,71,72,69	complex.1609.pdb	0.96	12	0	1	HighConfidence	Yes	NA	NA
Q13291	17	59,61,77,82,123,125,126,127,128,75,85,90,91,130,124,73,80	complex.75.pdb	0.941	16	1	1	HighConfidence	No	0.662	0.155
Q13308	15	62,64,66,69,70,71,104,107,108,109,110,111,113,106,73	complex.163.pdb	1	15	0	0	LowConfidence	No	0.488	0.212
Q13477	13	57,59,61,93,95,97,99,100,101,102,103,104,63	complex.795.pdb	1	13	0	0	LowConfidence	No	0.477	0.217
Q13478	14	53,55,57,65,67,97,99,100,101,102,104,106,103,64	complex.1515.pdb	0.966	14	1	0	MediumConfidence	No	0.622	0.183
Q13740	17	52,53,55,57,65,67,70,72,75,79,81,114,116,117,118,119,120	complex.521.pdb	1	17	0	0	HighConfidence	No	0.673	0.144
Q15109	19	47,48,50,52,61,62,63,65,66,67,100,102,104,105,106,108,110,46,49	complex.199.pdb	0.923	18	2	1	HighConfidence	No	0.709	0.12
Q15116	19	64,66,68,74,75,76,77,78,88,126,128,131,132,133,134,136,87,130,85	complex.193.pdb	0.973	18	0	1	HighConfidence	Yes	NA	NA
Q15198	9	146,148,149,150,153,154,151,152,100	complex.51.pdb	1	9	0	0	LowConfidence	No	0.479	0.211
Q15762	17	44,46,47,49,62,64,66,67,70,72,111,112,113,114,116,117,51	complex.11.pdb	0.971	17	1	0	HighConfidence	Yes	NA	NA
Q495A1	16	22,53,55,56,68,70,72,73,76,111,112,113,114,115,116,117	complex.836.pdb	0.97	16	1	0	HighConfidence	Yes	NA	NA
Q5SQ64	17	46,48,50,58,59,60,61,109,111,112,113,114,115,117,105,110,64	complex.344.pdb	1	17	0	0	MediumConfidence	No	0.523	0.144
Q5T2D2	21	54,63,64,67,68,106,108,114,115,61,62,65,110,111,112,113,66,73,74,75,77	complex.65.pdb	0.955	21	2	0	LowConfidence	No	0.515	0.206
Q68D85	11	60,82,125,127,128,129,130,59,61,85,84	complex.194.pdb	0.957	11	1	0	HighConfidence	Yes	NA	NA
Q6IA17	8	31,66,68,67,69,80,65,82	complex.151.pdb	1	8	0	0	MediumConfidence	No	0.609	0.207
Q6P7N7	9	165,166,167,168,169,118,163,85,170	complex.604.pdb	1	9	0	0	HighConfidence	No	0.791	0.057
Q6PCB8	16	100,102,104,107,108,109,112,143,145,146,147,149,151,114,106,111	complex.840.pdb	0.941	16	2	0	LowConfidence	No	0.508	0.206
Q6UXZ0	13	30,37,38,107,108,109,110,111,114,39,104,112,71	complex.1069.pdb	0.963	13	1	0	LowConfidence	No	0.5	0.205
Q6UY09	18	66,105,106,107,135,137,144,145,146,147,148,151,104,64,69,150,139,141	complex.461.pdb	0.944	17	1	1	LowConfidence	No	0.473	0.187
Q6ZMC9	11	90,91,151,152,153,94,82,87,88,143,85	complex.1388.pdb	1	11	0	0	HighConfidence	No	0.651	0.163
Q7Z692	21	62,64,66,70,76,79,89,91,92,125,129,131,133,71,72,73,90,74,128,81,61	complex.211.pdb	0.976	20	0	1	HighConfidence	No	0.752	0.109
Q7Z6A9	14	37,38,39,42,77,114,121,122,123,124,125,127,35,126	complex.1684.pdb	0.963	13	0	1	HighConfidence	Yes	NA	NA
Q7Z6M3	17	66,68,70,73,74,75,78,80,102,104,106,108,109,110,111,112,113	complex.30.pdb	0.97	16	0	1	LowConfidence	No	0.507	0.201
Q86YD3	14	62,64,69,70,71,110,111,112,113,114,115,116,117,66	complex.195.pdb	1	14	0	0	MediumConfidence	No	0.53	0.199
Q86YW5	20	47,48,59,60,61,66,105,107,108,109,110,111,112,113,114,68,70,46,57,58	complex.1119.pdb	0.909	20	4	0	HighConfidence	No	0.659	0.142
Q8IW00	16	130,132,142,143,144,61,77,138,139,140,141,52,135,136,63,128	complex.1241.pdb	0.968	15	0	1	HighConfidence	No	0.782	0.081
Q8IWT1	17	65,67,76,77,78,81,94,95,97,132,134,140,142,144,69,71,75	complex.1307.pdb	0.941	16	1	1	HighConfidence	No	0.694	0.13
Q8IYV9	16	194,195,197,199,207,208,209,212,234,236,238,239,240,241,242,237	complex.186.pdb	1	16	0	0	LowConfidence	No	0.494	0.206
Q8N0Z9	20	53,55,57,63,64,65,68,73,74,76,104,106,107,108,110,112,62,70,72,109	complex.25.pdb	1	20	0	0	HighConfidence	No	0.704	0.132
Q8NET5	15	77,78,79,97,100,101,134,136,137,76,96,73,74,135,98	complex.158.pdb	0.968	15	1	0	LowConfidence	No	0.461	0.194
Q8WZ75	13	46,48,50,52,54,81,83,85,89,91,92,47,84	complex.924.pdb	1	13	0	0	HighConfidence	Yes	NA	NA
Q96BF3	20	54,56,58,64,65,66,67,70,77,78,80,82,113,117,118,121,123,63,68,83	complex.855.pdb	0.974	19	0	1	LowConfidence	No	0.49	0.199
Q96ID5	15	56,76,78,79,80,121,128,129,55,71,126,127,74,81,83	complex.1119.pdb	1	15	0	0	HighConfidence	No	0.737	0.108
Q96LA6	18	51,53,55,58,60,64,85,87,89,91,92,93,94,95,97,63,65,59	complex.1327.pdb	1	18	0	0	MediumConfidence	No	0.555	0.202
Q96PQ1	10	20,30,130,131,135,136,21,133,134,24	complex.1102.pdb	1	10	0	0	MediumConfidence	No	0.529	0.203
Q9BRK3	18	69,72,74,87,92,98,140,145,146,147,90,100,142,84,70,96,141,66	complex.1046.pdb	0.944	17	1	1	HighConfidence	No	0.679	0.16
Q9BX59	12	228,282,289,290,291,292,295,284,288,293,230,191	complex.1129.pdb	0.909	10	0	2	MediumConfidence	No	0.617	0.202
Q9BZW8	20	54,62,63,64,65,70,108,110,113,114,115,116,118,49,50,60,61,68,23,22	complex.419.pdb	0.974	19	0	1	HighConfidence	Yes	NA	NA
Q9H7M9	19	69,73,85,86,93,98,100,147,149,156,159,161,84,94,95,151,154,155,81	complex.393.pdb	0.974	19	1	0	HighConfidence	No	0.571	0.14
Q9NP99	17	52,56,61,62,63,64,65,66,69,118,119,120,122,124,72,116,121	complex.57.pdb	1	17	0	0	MediumConfidence	No	0.508	0.16
Q9NSI5	17	68,70,75,76,77,78,80,87,89,122,124,126,127,128,129,131,82	complex.267.pdb	1	17	0	0	HighConfidence	No	0.586	0.156
Q9NZC2	15	46,60,62,111,47,57,58,59,61,68,69,112,45,70,65	complex.1064.pdb	0.933	14	1	1	MediumConfidence	No	0.583	0.206
Q9P0V8	20	47,49,51,57,59,62,64,69,72,104,106,108,109,110,111,112,114,46,65,73	complex.126.pdb	1	20	0	0	HighConfidence	No	0.665	0.159
Q9UM44	17	62,64,67,68,70,73,75,122,124,126,127,128,129,131,125,76,83	complex.1052.pdb	0.97	16	0	1	HighConfidence	No	0.658	0.167
Q9Y279	22	52,53,55,57,64,65,66,69,71,73,76,78,114,118,123,124,126,128,63,72,116,122	complex.277.pdb	0.977	21	0	1	HighConfidence	No	0.635	0.171
Q9Y624	18	59,61,63,70,71,72,75,80,81,82,110,112,116,117,118,119,121,115	complex.28.pdb	1	18	0	0	HighConfidence	No	0.733	0.108
Q9Y6W8	11	50,52,66,68,114,115,117,118,119,120,121	complex.901.pdb	1	11	0	0	HighConfidence	Yes	NA	NA
